# Supplementary material for: Integrating transcriptomics and network analysis-based multiplexed drug repurposing to screen drug candidates for M2 macrophage-associated castration-resistant prostate cancer bone metastases
Source: Front Immunol. 2022 Oct 26;13:989972. doi: 10.3389/fimmu.2022.989972 (PMC9643318; doi:10.3389/fimmu.2022.989972)
Supplement: Supplementary file 2 [file Table_1.xlsx]

## Sheet: Sheet1
Table S1. Normalized score for 102 drugs
CID	Drugname	Ri	Ai	score=ω1Ri+ω2Ai
439533	taxifolin	137	3	96.8
5281034	oxymetholone	122	3	86.3
10633	mestanolone	113	3	80
4205	mirtazapine	112	3	79.3
222757	estradiol-benzoate	93	2	65.7
60490	zileuton	87	2	61.5
77918	1-benzylimidazole	82	2	58
28417	danazol	72.5	3	51.65
6230	Norethindrone	71.5	5	51.55
13109	levonorgestrel	60	2	42.6
42890	idarubicin	56	2	39.8
5743	dexamethasone	56	2	39.8
6013	testosterone	53.6667	4	38.7667
9866186	3-Cl-AHPC	49	1	34.6
229021	methandriol	48	2	34.2
11382492	CMPD-1	48	2	34.2
9904	Nandrolone	48	1	33.9
3366	5-fluorocytosine	47	1	33.2
43815	paroxetine	47	1	33.2
9829836	L-755507	46	1	32.5
5460164	retinyl	46	1	32.5
2315	bendroflumethiazide	45	2	32.1
5405	terfenadine	45	1	31.8
16219061	BRD-K98404142	44	1	31.1
36462	Etoposide	42.5	3	30.65
444008	tibolone	43	1	30.4
54618106	BRD-K69503483	43	1	30.4
2708	chlorambucil	42	2	30
9884685	PI-103	42	1	29.7
5152	salmeterol	41	1	29
73707397	BJM-ctd2-9	40	1	28.3
16718576	Milciclib	40	1	28.3
4045	mefexamide	39	1	27.6
54585	balsalazide	38	1	26.9
50515	amonafide	37	1	26.2
60198	exemestane	36	1	25.5
4212	mitoxantrone	32.75	8	25.325
638034	Retinyl acetate	35	1	24.8
71478	maprotilline hcl	33	1	23.4
13472	Androstadienedione	32	1	22.7
10357822	6alpha-Fluorotestosterone	32	1	22.7
17460708	BRD-K69516039	32	1	22.7
148121	pralatrexate	30	1	21.3
60838	irinotecan	29	3	21.2
5330286	palbociclib	29	1	20.6
46191454	PHA-793887	29	1	20.6
57335384	rociletinib	29	1	20.6
6875617	BRD-K02558072	28	1	19.9
73707531	WZ-4-145	27.5	2	19.85
68712	rilmenidine	27	1	19.2
45099945	BRD-K81795824	26	1	18.5
1208412	BRD-K09191212	24	1	17.1
7340	o-aminoazotoluene	24	1	17.1
5757	estradiol	22.6667	3	16.7667
3947	lofepramine	23	1	16.4
44494120	BRD-K15916856	23	1	16.4
1191868	BRD-K77480336	22	1	15.7
16223807	KIN001-043	22	1	15.7
2554	carbamazepine	21	1	15
1285941	C-646	21	1	15
10041070	altrenogest	20	1	14.3
23748511	III606050	20	1	14.3
5374464	sirolimus	19	2	13.9
5995	TESTOSTERONE PROPIONATE	19	1	13.6
16404350	cyclosporin-a	19	1	13.6
3242434	BRD-K95196255	18	1	12.9
10286159	erteberel	18	1	12.9
60700	topotecan	17	2	12.5
3854666	SB-225002	17	1	12.2
44634700	cytochalasin-d	17	1	12.2
9826528	PD-0325901	16.5	2	12.15
1935	tacrine	16	1	11.5
6099	METHYLENE BLUE	16	1	11.5
10294813	genz-644282	16	1	11.5
53358942	Idasanutlin	15	3	11.4
23863188	BRD-K28789065	15	1	10.8
10127622	Selumetinib	15	1	10.8
10631	medroxyprogesterone	14	1	10.1
12068863	ZINC33938135	14	1	10.1
454216	valrubicin	13.5	2	10.05
4235	Moclobemide	13	1	9.4
44619216	BRD-K04472231	12	1	8.7
667639	piceatannol	11	1	8
6918852	R-547	11	1	8
135400182	raltitrexed	10	1	7.3
25195294	LDN-193189	9	2	6.9
10410894	BRD-K06593056	9	1	6.6
9933475	cediranib	9	1	6.6
2051	Tyrphostin AG 1478	8	1	5.9
24901704	MGCD-265	8	1	5.9
53338857	BRD-K19724398	7	1	5.2
25067547	oprozomib	6	1	4.5
6505803	tanespimycin	5	1	3.8
237	mepacrine	5	1	3.8
9824562	andarine	3	1	2.4
2538	Camptothecin	3	1	2.4
452548	teniposide	2	1	1.7
462382	BRD-K60230970	2	1	1.7
654092	CIL56	2	1	1.7
44142082	BRD-K95080525	1	1	1
135398510	dovitinib	1	1	1
54616372	BRD-K64140008	1	1	1
Ri: Average ranking score of per database; Ai: The number of occurrences
