# Supplementary material for: Integrating transcriptomics and network analysis-based multiplexed drug repurposing to screen drug candidates for M2 macrophage-associated castration-resistant prostate cancer bone metastases
Source: Front Immunol. 2022 Oct 26;13:989972. doi: 10.3389/fimmu.2022.989972 (PMC9643318; doi:10.3389/fimmu.2022.989972)
Supplement: Supplementary file 3 [file Table_2.xlsx]

## Sheet: Sheet1
Table S2. Drug Repurposing Score Based on Network Pharmacology
compound	ScoreBM	ScoreM2	DR
Arachidonic acid	0	0	0
Celastrol	0.126214	0.428571	0.383634
Gedunin	0.363636	-1	-0.68252
Genistein	0.188119	0.0909091	0.133504
Luteolin	0.285714	0.333333	0.358974
Lycopene	-0.538462	-1	-0.97396
Menthol	0.619048	0.6	0.68
Testosterone	0.58209	0.25	0.38806
Thalicthuberine	-0.4	0	-0.12923
Withaferin A	0.116667	-1	-0.76231
