# Supplementary material for: Integrating transcriptomics and network analysis-based multiplexed drug repurposing to screen drug candidates for M2 macrophage-associated castration-resistant prostate cancer bone metastases
Source: Front Immunol. 2022 Oct 26;13:989972. doi: 10.3389/fimmu.2022.989972 (PMC9643318; doi:10.3389/fimmu.2022.989972)
Supplement: Supplementary file 4 [file Table_3.xlsx]

## Sheet: Sheet1
Table S3. Binding energies of candidate compounds with key targets
Type	Compound	CD44	EGFR	FLT4	FN1	ITGA	ITGB	LOXL2	MET	PCOLCE	S1PR1	SPARC	TLR1
Polyphenols	CID100203	-7.8	-8.8	-6.4	-5.6	-7.7	-7.2	-5.5	-8.1	-6	-8.3	-7.2	-6.3
Polyphenols	CID100526	-6.4	-6.6	-5	-5.1	-6.4	-5.8	-4.8	-6.9	-4.9	-6.4	-6.1	-5.4
Polyphenols	CID10055215	-6.6	-8.6	-5.9	-4.9	-6.9	-7.2	-5	-7.6	-5.6	-9.4	-7	-5.9
Polyphenols	CID10155076	-7.5	-7.3	-5.7	-5.2	-7	-7	-5.5	-7.5	-5.7	-8.4	-7.1	-6.5
Polyphenols	CID102	-5.1	-5.4	-4.1	-4.7	-5.6	-4.6	-4.3	-5.4	-4	-5.5	-5.3	-4.4
Polyphenols	CID10228095	-6.8	-8.9	-6.9	-5.6	-7.7	-7.6	-6.1	-9.2	-7	-9.1	-8.3	-6.5
Polyphenols	CID10279	-5.4	-6.3	-4.4	-5.1	-5.9	-5.2	-4.3	-6.2	-4.2	-5.8	-5.8	-4.8
Polyphenols	CID10377	-6.3	-6.8	-4.6	-5.2	-6.2	-5.3	-4.8	-6.3	-4.6	-6.7	-5.7	-4.8
Polyphenols	CID10383	-5.2	-5.2	-3.9	-4.7	-5.9	-4.6	-3.8	-5.4	-3.9	-5.2	-5.3	-4.4
Polyphenols	CID10393	-5.3	-5.8	-4.2	-4.8	-5.8	-4.6	-4.3	-5.5	-3.9	-5.8	-5.2	-4.6
Polyphenols	CID10394	-5.9	-6.4	-4.6	-5	-5.8	-5.2	-4.7	-6.1	-4.2	-7.1	-6	-5.2
Polyphenols	CID103993	-5.7	-6.3	-4.2	-5.5	-6.2	-5.1	-4.6	-6	-4.1	-6.2	-5.9	-4.6
Polyphenols	CID10436	-5.3	-5.9	-4	-5.1	-5.9	-4.6	-4.4	-5.4	-4	-5.3	-5.4	-4.3
Polyphenols	CID10478277	-7.7	-8.5	-6.8	-7	-8.2	-8.2	-6.2	-8.6	-7.1	-9.6	-7.8	-6.6
Polyphenols	CID10698	-5.8	-6	-4.2	-4.9	-5.9	-4.9	-4.3	-6.3	-4.2	-6	-5.3	-5.1
Polyphenols	CID107876	-8.1	-8.7	-6.3	-6.1	-7.8	-7.8	-6.4	-7.1	-6.5	-9.6	-6.9	-5.8
Polyphenols	CID107971	-7.2	-9.3	-6.8	-5.9	-7.5	-7.6	-6.7	-9.1	-6.9	-9.5	-7.4	-6.9
Polyphenols	CID107982	-6.3	-7.8	-5.1	-4.7	-5.3	-5.4	-4.8	-7.1	-4.6	-7.7	-6.4	-4.9
Polyphenols	CID108003	-9	-8.3	-6.2	-5.9	-7.5	-7.5	-6.1	-9.6	-5.9	-8.6	-8.3	-5.7
Polyphenols	CID11058597	-7.6	-9	-6.2	-6.4	-7.4	-7.4	-5.7	-8.3	-5.9	-9	-7.8	-6.9
Polyphenols	CID11068834	-6.8	-8.6	-5.8	-5.2	-6.3	-6.4	-4.6	-8.2	-4.5	-7.5	-7.2	-4.8
Polyphenols	CID11092	-5.4	-5.9	-4.5	-4.9	-5.8	-5.3	-4.3	-6.2	-4.3	-5.8	-5.7	-4.8
Polyphenols	CID114772	-5.8	-6.1	-4.5	-5	-6.2	-5.7	-4.9	-5.8	-4.7	-6	-5.8	-5.1
Polyphenols	CID114840	-7.6	-8.5	-6.6	-5.8	-8.2	-7.5	-5.6	-8	-5.9	-8.1	-7.7	-6.7
Polyphenols	CID11492597	-6.3	-7.9	-5.7	-5.7	-7.6	-6.5	-5.2	-8.2	-5.6	-8.1	-7.4	-6
Polyphenols	CID115067	-6.4	-6.6	-5.3	-5.4	-6.3	-6.4	-5	-6.7	-5.5	-7.3	-6.6	-6.1
Polyphenols	CID11847	-4.9	-5.1	-3.7	-4.1	-4.8	-4.3	-3.6	-5.4	-3.5	-4.9	-4.6	-4.2
Polyphenols	CID11968990	-7.9	-8.6	-6.1	-5.9	-7.6	-7.5	-6.1	-8.5	-6.2	-9	-7.4	-7.1
Polyphenols	CID119921	-6.3	-6.9	-4.6	-5.8	-7	-5.3	-4.8	-7.1	-4.4	-6.1	-6.4	-5.2
Polyphenols	CID1203	-7.3	-8	-5.5	-6.2	-7.6	-7.3	-5.2	-8.1	-6	-8.5	-7.8	-6.4
Polyphenols	CID12038	-5.6	-6.3	-4.6	-5.2	-6.4	-5.4	-4.3	-6.2	-4.3	-6	-5.7	-5.1
Polyphenols	CID12310829	-7.2	-8	-6.3	-5.7	-7.4	-6.8	-5.9	-7.5	-6.3	-8.7	-7	-6.7
Polyphenols	CID124072	-7.1	-9.1	-5.6	-5.5	-6.8	-5.8	-4.8	-8.4	-4.9	-7.5	-7.5	-5.6
Polyphenols	CID1245	-5.9	-5.8	-4.7	-5.4	-6.1	-5.9	-4.7	-6.1	-4.4	-6.2	-5.7	-5.7
Polyphenols	CID125	-5	-5.6	-4.1	-4.9	-5.4	-4.5	-3.9	-5.4	-3.8	-5.4	-5.2	-4.4
Polyphenols	CID13052	-6.2	-6.7	-5	-5.3	-6	-5.9	-4.8	-6.2	-4.5	-6.3	-6.5	-5.4
Polyphenols	CID13250	-6	-6.1	-4.7	-5	-6.2	-5.9	-4.6	-6.1	-4.8	-6.4	-5.7	-5.4
Polyphenols	CID134769983	-7.2	-9.3	-6.4	-5.4	-7.5	-7.8	-6.2	-8.3	-6.1	-9.6	-7	-6.6
Polyphenols	CID13846690	-8.1	-7.8	-5.9	-5.9	-7.5	-7.5	-5.2	-7.1	-5.6	-7.8	-7.4	-6.2
Polyphenols	CID13966122	-7.4	-8.1	-6.4	-6.1	-8.1	-6.7	-6.1	-8.1	-6.6	-8.7	-7.1	-6.2
Polyphenols	CID14157896	-7.2	-7.8	-5.7	-5	-6.9	-6	-5.5	-8.4	-5.6	-7.7	-7.3	-5.9
Polyphenols	CID14340	-6.5	-6.5	-4.8	-5.1	-5.9	-5.7	-4.8	-6.3	-4.6	-6.3	-6.3	-5.2
Polyphenols	CID144	-6.8	-7.2	-5.4	-5.5	-6.4	-6.2	-5.1	-7	-5.1	-7.3	-7.1	-5.9
Polyphenols	CID14985	-6.3	-8.4	-5	-4.9	-5.8	-5.5	-5.7	-8.2	-4.7	-9.6	-6.4	-5.4
Polyphenols	CID1548943	-6.3	-7.8	-5.5	-4.8	-5.7	-5.8	-5.4	-7.4	-4.6	-8.1	-6.1	-5.4
Polyphenols	CID1549095	-6.3	-6.4	-4.5	-5.1	-5.6	-5.2	-4.6	-6.3	-5.2	-6.4	-6	-5.2
Polyphenols	CID155160	-6.5	-8.1	-6	-5.2	-6.9	-6.1	-5.3	-7.6	-5.3	-7.3	-6.8	-5.7
Polyphenols	CID155240	-6.4	-6.5	-5	-5.2	-6	-5.9	-4.7	-6.6	-4.8	-6.5	-6.2	-5.5
Polyphenols	CID15689656	-6.7	-9.1	-6	-5.5	-7.6	-7.6	-6	-8.9	-6.4	-9	-7.3	-6.4
Polyphenols	CID158845	-6.9	-8	-6	-6.5	-6.9	-6.9	-5	-7.9	-5.9	-9.2	-8.3	-6.2
Polyphenols	CID161464	-6.5	-7	-4.9	-4.7	-6.3	-6.6	-4.8	-6.7	-4.8	-6.5	-6.3	-5.9
Polyphenols	CID16251	-5.2	-5.6	-4.3	-4.8	-5.7	-4.6	-3.9	-5.4	-4	-5.2	-5.5	-4.6
Polyphenols	CID168114	-6.3	-7.6	-4.8	-4.2	-5.8	-5.6	-4.3	-6.7	-4.4	-7.5	-6	-4.7
Polyphenols	CID168115	-6.3	-7.8	-5	-4.5	-5.5	-5.6	-4.8	-6.7	-4.1	-7.5	-5.8	-4.7
Polyphenols	CID168836	-6.6	-7.7	-5	-4.7	-5.2	-5.8	-4.6	-7.1	-4.3	-7.7	-6.6	-5.2
Polyphenols	CID169252	-5.9	-7.4	-4.9	-4.2	-5.8	-5.4	-4.8	-7	-4.4	-7.2	-6.5	-5.1
Polyphenols	CID16928	-5.8	-5.8	-4.6	-5	-6	-5.1	-4.2	-5.7	-4.5	-5.4	-5.5	-5
Polyphenols	CID170569	-6.7	-8.2	-5.5	-5.4	-6.9	-7	-5.2	-8.7	-6.1	-7.9	-6.6	-6.5
Polyphenols	CID17198	-5.5	-5.5	-4.6	-4.7	-5.6	-5.5	-4.3	-6.2	-4.2	-5.6	-5.5	-5
Polyphenols	CID17927	-5.5	-5.8	-4.1	-5.5	-6.1	-4.8	-4.3	-5.6	-4.1	-5.8	-5.4	-4.7
Polyphenols	CID185914	-6.9	-8.1	-5.7	-6	-7.1	-6.3	-5.6	-8.1	-5.4	-7.5	-7.4	-5.7
Polyphenols	CID1864	-6.5	-6.6	-5.4	-5.6	-6.6	-6.4	-4.9	-7.5	-4.9	-7.1	-6.9	-5.9
Polyphenols	CID187808	-6.6	-8.9	-7.4	-5.7	-7.9	-8.1	-6.5	-9.2	-7	-9.6	-7.8	-6.7
Polyphenols	CID189670	-6.5	-7.7	-5.5	-5.4	-6.5	-5.9	-5.2	-7.5	-5.3	-7.3	-7	-5.9
Polyphenols	CID190453	-8.5	-11.1	-7.4	-6.9	-8.8	-8.8	-6.9	-9.4	-6.9	-10.3	-8	-7.3
Polyphenols	CID19844	-5.6	-5.9	-4.4	-5.2	-6	-5.3	-4.2	-6	-4.2	-5.9	-5.7	-5
Polyphenols	CID21059	-5.3	-5.7	-4.3	-4.5	-5.4	-4.7	-3.8	-5.4	-3.9	-5.6	-5.4	-4.6
Polyphenols	CID2116	-6	-8.1	-4.9	-4.8	-6.1	-5.4	-4.3	-8.3	-4.6	-7.7	-6.4	-5.2
Polyphenols	CID21648	-5.9	-6.4	-4.7	-4.9	-6	-5.2	-4.7	-6.2	-4.2	-7.2	-5.9	-4.9
Polyphenols	CID2214	-5.6	-5.9	-4.5	-5.3	-6.2	-5.3	-4.3	-6.1	-4.1	-5.8	-5.6	-4.9
Polyphenols	CID23872112	-6.8	-7.4	-5.7	-5.2	-6.1	-6.6	-5.1	-7.7	-4.9	-8.2	-6.9	-5.3
Polyphenols	CID23958169	-7.4	-10.9	-7	-5.8	-8.7	-8.4	-6.7	-9.4	-6.9	-9.6	-7.6	-7.4
Polyphenols	CID24096391	-6.6	-9	-5.5	-6	-6.9	-7	-5.8	-8.5	-5.6	-8.8	-7.3	-6.6
Polyphenols	CID25056407	-7	-9.8	-6.7	-6.2	-7.8	-6.9	-6.4	-9	-6.1	-10	-8.1	-6
Polyphenols	CID2734290	-6.6	-8.7	-5.8	-5.8	-7.2	-6.5	-6.1	-8.7	-6.1	-8.5	-7.6	-6
Polyphenols	CID2785758	-6.3	-7	-4.8	-5.5	-6.6	-5.7	-4.6	-7	-4.7	-6.6	-6.3	-5.5
Polyphenols	CID287064	-5.4	-6.2	-4.5	-5.2	-6	-5.6	-4.2	-5.9	-4.3	-6	-5.7	-5.2
Polyphenols	CID299664	-7.4	-7.7	-5.6	-4.7	-6.6	-6.7	-5.1	-6.5	-5.8	-8.3	-7.2	-5.4
Polyphenols	CID2998	-6.2	-7.3	-4.7	-5	-6.2	-5.7	-4.1	-7	-4.6	-7.6	-6.4	-5.1
Polyphenols	CID3001686	-6.8	-7.2	-5.3	-5	-6.3	-6.3	-4.6	-6.3	-5.4	-7.6	-7.1	-4.8
Polyphenols	CID3081405	-6.8	-8.1	-5.8	-5.5	-7.4	-6.9	-5.9	-7.9	-5.9	-7.8	-6.9	-6.3
Polyphenols	CID3085362	-7.1	-8.1	-5.7	-5.6	-7.1	-6.2	-5.5	-8.3	-5.3	-7.8	-7.2	-6.1
Polyphenols	CID31211	-6.2	-6.5	-5	-5.1	-5.9	-5.7	-4.9	-6.5	-4.4	-6.7	-6.2	-5.1
Polyphenols	CID31242	-5.4	-5.6	-4.2	-4.8	-5.8	-4.3	-4.1	-5.6	-3.8	-6	-5.1	-4.4
Polyphenols	CID328	-5.7	-6.3	-4.5	-5.4	-6.1	-5.9	-4.3	-6	-4.1	-6	-5.6	-5.4
Polyphenols	CID348154	-6.4	-6.6	-4.8	-5.1	-6.2	-5.9	-4.8	-6.1	-4.5	-6.7	-6.2	-5.4
Polyphenols	CID356759	-6.9	-7.6	-5.5	-5.2	-6.1	-6.3	-5.3	-7.6	-5.4	-7.4	-7.2	-5.7
Polyphenols	CID36143	-5.7	-6.3	-4.6	-5.6	-6.1	-5.9	-4.1	-6	-4.1	-6.1	-5.6	-5.3
Polyphenols	CID36811	-7.6	-8.5	-5.8	-5.4	-7.3	-5.7	-5.5	-7.4	-4.8	-7.3	-7.1	-5.7
Polyphenols	CID4056967	-5.4	-5.6	-4.3	-4.8	-5.6	-5.3	-4.2	-6	-4.2	-6.2	-5.5	-5
Polyphenols	CID4133	-5.4	-5.9	-4.3	-4.8	-6	-5.1	-4.5	-5.9	-4.2	-5.9	-5.7	-4.6
Polyphenols	CID4330531	-7.7	-9.4	-7.2	-6.2	-7.5	-7.5	-6	-9.4	-6.8	-9.4	-7.4	-6.9
Polyphenols	CID439260	-5.8	-6	-4.6	-5.3	-6	-5.7	-4.3	-5.8	-4.6	-5.9	-5.7	-5.4
Polyphenols	CID439280	-6.8	-7.3	-5.5	-5.5	-6.4	-6.4	-4.9	-7	-5.1	-7	-7.1	-5.9
Polyphenols	CID439744	-6.2	-6.6	-4.7	-5.1	-5.9	-5.9	-5.1	-6.5	-4.5	-6.4	-6.6	-5.5
Polyphenols	CID440936	-6.6	-6.8	-5.9	-5.5	-6.6	-6.6	-4.6	-6.9	-5.4	-7.3	-6.6	-5.6
Polyphenols	CID442154	-6.8	-8	-5.4	-6.1	-7.5	-6.8	-5.2	-7.7	-5.6	-8.4	-7.4	-6
Polyphenols	CID442514	-8.1	-8.1	-6.1	-6.4	-8.1	-7.5	-5.7	-9.8	-6	-9.9	-9	-7.8
Polyphenols	CID450268	-6.5	-7	-5.4	-5.1	-6.2	-6.2	-4.7	-6.6	-5.1	-6.9	-6.5	-5.5
Polyphenols	CID4534	-7	-8.9	-6.4	-5.7	-7.2	-7.1	-5.7	-8.7	-5.4	-7.2	-7.8	-6.1
Polyphenols	CID45382232	-6.4	-8.1	-5.8	-5.7	-7.1	-6	-5.5	-7.6	-5.3	-7.5	-6.8	-6
Polyphenols	CID4581	-5.4	-6	-4.4	-5.1	-5.8	-5.3	-4.1	-5.7	-4	-5.8	-5.4	-5.1
Polyphenols	CID46886723	-6.6	-8.8	-6	-6.1	-7.7	-6.9	-6	-8.2	-6	-8.7	-6.5	-6.7
Polyphenols	CID476856	-7	-8.7	-6	-5.3	-7	-7	-5.6	-8.2	-5.2	-7.7	-7.3	-6.2
Polyphenols	CID4788	-7.5	-7.8	-5.6	-5.7	-7.2	-6.6	-5.6	-7.7	-5.6	-7.9	-6.9	-5.9
Polyphenols	CID479499	-7.4	-9.3	-6	-6.3	-8	-7.5	-5.5	-9	-5.7	-8.5	-7.4	-6
Polyphenols	CID4947	-6.4	-6.3	-4.9	-5.2	-6.1	-6.1	-4.6	-6.4	-4.9	-6.6	-5.9	-5.4
Polyphenols	CID5146	-5.2	-5.4	-4.5	-5.1	-5.4	-4.7	-4	-5.6	-4	-5.4	-5.2	-4.6
Polyphenols	CID5147	-5.4	-6	-4.5	-5.5	-6.3	-5.4	-4.4	-5.9	-4.5	-5.9	-5.7	-5.1
Polyphenols	CID518900	-5.6	-6.1	-4.6	-4.8	-6	-4.7	-4.5	-6.1	-3.9	-6	-5.6	-5.1
Polyphenols	CID519333	-5.5	-5.9	-4.3	-4.9	-5.7	-4.7	-4.3	-6.1	-4.2	-6	-5.5	-4.9
Polyphenols	CID5273567	-7.6	-9.4	-6.5	-5.3	-7.8	-7.4	-6.5	-8.8	-7.1	-9.1	-9	-7.1
Polyphenols	CID5280373	-6.6	-8.5	-5.6	-6.3	-8	-6.6	-5.4	-8.2	-5.7	-8.2	-6.9	-6.3
Polyphenols	CID5280378	-6.4	-8.2	-5.5	-5.6	-7.8	-6.4	-5.3	-7.8	-5.5	-8.3	-6.9	-6.2
Polyphenols	CID5280448	-6.6	-8.5	-5.5	-5.5	-8	-6.5	-5.4	-8.2	-5.8	-8.4	-6.7	-6.5
Polyphenols	CID5280537	-7	-8.9	-5.5	-6	-6.8	-6.6	-5.6	-8.4	-5.3	-8.9	-7.2	-6.1
Polyphenols	CID5280567	-6.5	-6.7	-4.8	-5.8	-6.7	-5.7	-4.9	-7.3	-4.6	-6.3	-6.5	-5.8
Polyphenols	CID5280633	-6.8	-8.5	-6	-5.7	-7.3	-7.3	-5.9	-8	-5.8	-8.9	-7.2	-6.5
Polyphenols	CID5280961	-6.6	-8.3	-5.8	-6.5	-7.9	-6.4	-5.3	-8	-5.7	-8.7	-7.7	-6.6
Polyphenols	CID5281255	-7	-9.7	-6	-6.2	-6.9	-6.9	-5.8	-8.7	-5.8	-8.6	-8.2	-6.4
Polyphenols	CID5281343	-6.5	-6.9	-4.8	-6.1	-6.9	-5.8	-4.7	-6.8	-4.7	-6.4	-6.3	-5.3
Polyphenols	CID5281377	-7.2	-9.4	-6.4	-6	-7.9	-7.9	-6	-9.2	-6.6	-9.6	-7.3	-6.6
Polyphenols	CID5281576	-8.4	-9.6	-6.8	-7.3	-8.6	-8	-5.7	-8.4	-6.4	-8.7	-8.4	-6.1
Polyphenols	CID5281712	-7.6	-8.6	-6.1	-6	-8.1	-8.1	-6.1	-8.7	-6.2	-9.1	-7.5	-7
Polyphenols	CID5281718	-7.6	-8.5	-6.1	-5.9	-7.9	-8	-6.2	-8.8	-5.9	-9.2	-7.4	-6.6
Polyphenols	CID5281764	-7	-8.8	-5.3	-5.1	-7	-8	-5.6	-8.1	-6	-8.8	-7.6	-6.2
Polyphenols	CID5281773	-8.3	-10.4	-6.1	-6.6	-8.6	-7.9	-6.7	-9	-6.2	-10.5	-7.8	-7.5
Polyphenols	CID5281789	-7.4	-9.3	-6.3	-6.3	-7.3	-7.3	-6.3	-9	-6.2	-9.6	-7.7	-6.5
Polyphenols	CID5281794	-6.6	-7.5	-5	-5.2	-5.5	-5.9	-4.9	-7.1	-4.5	-7.4	-5.9	-5
Polyphenols	CID5281800	-7.5	-9.2	-6.8	-6	-8	-8.1	-6.8	-8.8	-6.5	-9.6	-7.9	-7.1
Polyphenols	CID5281810	-6.9	-8.9	-6.8	-5.5	-7.6	-7.6	-6.4	-8.9	-6.9	-9.6	-7.6	-6.3
Polyphenols	CID5282349	-6.6	-9.4	-5.3	-6.3	-6	-6.7	-6	-8.7	-5.6	-9.5	-7.9	-5.8
Polyphenols	CID5282362	-6.2	-8.1	-5.7	-5.5	-7.1	-6.1	-5.2	-8.4	-5.4	-8.2	-7.7	-6
Polyphenols	CID529893	-5.7	-5.7	-4.4	-4.5	-5.7	-5.7	-4.3	-6.1	-4.7	-5.8	-5.6	-4.9
Polyphenols	CID5316606	-7.4	-8.4	-6	-6.1	-8	-7.9	-5.8	-8.7	-6	-9.2	-7.5	-6.7
Polyphenols	CID5317238	-6.6	-6.6	-5	-5	-6	-6.1	-4.5	-6.7	-4.5	-6.7	-6.2	-5.4
Polyphenols	CID5317750	-6.4	-8.2	-5.7	-5.6	-7.8	-6.5	-5.4	-8	-5.6	-8.3	-7.5	-6.4
Polyphenols	CID5318039	-6.8	-9	-5.6	-5.5	-7.1	-6	-5.8	-7.9	-5.3	-7.4	-7.7	-6.2
Polyphenols	CID5318267	-7.1	-9.4	-7.5	-5.7	-8.1	-7.6	-6.2	-9	-6.4	-8.9	-7.4	-6.4
Polyphenols	CID5319081	-6.7	-8	-5.5	-5.2	-6.7	-6.4	-5.2	-8.1	-5.3	-7.8	-6.8	-5.7
Polyphenols	CID5319562	-6	-6.1	-4.8	-4.9	-6.1	-5.1	-4.5	-6.3	-4.2	-7.2	-6	-4.9
Polyphenols	CID5320053	-7.5	-9.6	-6.7	-6.6	-7.9	-7.1	-6.3	-9.6	-6.2	-9.7	-7.8	-6.9
Polyphenols	CID5320521	-7.2	-7.6	-5.7	-5.9	-6.6	-6.6	-5.3	-7.2	-5.7	-8.1	-6.7	-5.9
Polyphenols	CID5321398	-6.7	-10.4	-7.1	-5.8	-8.1	-8.1	-6.3	-8.9	-6.7	-9.1	-7	-6.7
Polyphenols	CID5321884	-7.2	-8.2	-6.3	-6.2	-7.6	-8	-5.4	-8.6	-6	-8.9	-7.4	-6
Polyphenols	CID5354284	-6.7	-6.8	-4.9	-6	-6.9	-5.8	-5	-7.5	-4.8	-6.6	-6.5	-5.9
Polyphenols	CID5372945	-6.9	-8.9	-5.8	-5.9	-6.9	-6.7	-5.5	-8.3	-5.4	-8.4	-7.1	-6.1
Polyphenols	CID5375252	-7	-7.3	-4.9	-6.3	-7.1	-6.1	-4.8	-7.4	-5	-6.8	-6.6	-5.4
Polyphenols	CID5379033	-6.7	-8.4	-6.3	-5.3	-6.7	-6.7	-5.4	-8.9	-5.7	-8.6	-6.7	-6
Polyphenols	CID5458879	-7.4	-9.9	-5.9	-6.3	-6.8	-7.2	-6.2	-9	-5.8	-9.2	-8.1	-6.1
Polyphenols	CID5464170	-6.6	-7.7	-5.4	-5.5	-7	-6.9	-5.5	-8.4	-5.9	-7.8	-6.1	-6.2
Polyphenols	CID54685921	-6.6	-7.8	-5.5	-5.7	-7.2	-6.8	-5.5	-7.6	-5.6	-7.9	-7.1	-6.2
Polyphenols	CID5495926	-6.7	-9.3	-6.1	-5.3	-6.8	-7	-5.8	-8.4	-6.2	-8.6	-6.8	-6
Polyphenols	CID59819	-6.6	-8.6	-5.9	-5.8	-8.8	-6.8	-5.2	-9.1	-6	-7.9	-6.7	-6.4
Polyphenols	CID60150332	-7.1	-9.2	-6.9	-6	-8.4	-8.5	-6.8	-8.5	-7.2	-11.4	-7.4	-7.1
Polyphenols	CID6054	-5.2	-5.3	-3.8	-4.5	-5.4	-4.5	-4.5	-5.4	-3.8	-5.8	-5.1	-4.3
Polyphenols	CID6072	-7.7	-9	-6.4	-5.9	-7.9	-7.8	-5.6	-8.6	-5.9	-9	-7.9	-6.3
Polyphenols	CID61253	-6.7	-7	-5.1	-4.8	-5.9	-5.7	-4.9	-6.8	-5	-7.1	-6.5	-5.3
Polyphenols	CID62348	-5.2	-5.5	-4.3	-5.3	-5.8	-5.1	-4	-5.6	-4	-5.4	-5.5	-4.7
Polyphenols	CID6271	-5.6	-6.4	-4.5	-4.8	-6.3	-4.6	-4.3	-6.1	-4.1	-6.7	-5.5	-4.7
Polyphenols	CID6336781	-7.1	-8.2	-5.5	-4.9	-6.6	-6.9	-4.4	-8.4	-5	-7.2	-7.2	-5.5
Polyphenols	CID637213	-7.5	-10	-5.9	-6.3	-8.1	-8.1	-6.1	-8.5	-6.2	-9.2	-7.4	-6.8
Polyphenols	CID637775	-6.3	-6.2	-4.6	-4.7	-5.8	-5.8	-4.8	-6.5	-4.6	-6	-6	-5
Polyphenols	CID638278	-6.6	-8.1	-5.9	-6	-7.6	-6.6	-5.4	-8.2	-5.7	-8	-7.6	-6.1
Polyphenols	CID6442560	-6.3	-7.6	-4.9	-5.2	-5.5	-5.5	-4.3	-7.1	-4.8	-7.8	-6.2	-4.9
Polyphenols	CID6443484	-8.3	-9.5	-6.2	-6.5	-8	-8.8	-6.7	-8.8	-6.8	-8.2	-8.1	-7.7
Polyphenols	CID6450879	-7	-8.5	-6.3	-6.8	-7.9	-7.4	-5.4	-9.3	-6	-8.7	-7.5	-6.2
Polyphenols	CID6451798	-6.9	-8.5	-5.8	-6	-7.8	-7.5	-5.6	-8.9	-6.4	-9.2	-8.3	-6.2
Polyphenols	CID6474640	-7.5	-9.6	-6.3	-6.3	-7.5	-7.6	-6.4	-8.1	-6.1	-9.4	-7.7	-6.7
Polyphenols	CID6476139	-7.5	-7.8	-5.7	-5.3	-7	-6.9	-5.6	-7.7	-5.9	-9.1	-7.7	-6.2
Polyphenols	CID6476333	-7.6	-10.4	-6.3	-6.1	-8.6	-8.2	-6.4	-9.9	-6	-9.8	-8.1	-7.5
Polyphenols	CID6478685	-6.6	-8.5	-5.3	-5.7	-6.5	-6.1	-5.3	-8.2	-5.1	-7.5	-7	-5.5
Polyphenols	CID65084	-7.4	-8.6	-5.7	-5.8	-7.1	-7.1	-5.3	-8.1	-6.1	-8.7	-7.9	-6.3
Polyphenols	CID65124	-6.7	-7.1	-5.2	-5.4	-6.6	-6.6	-5.3	-6.8	-5	-6.5	-6.8	-5.8
Polyphenols	CID65373	-6.6	-8.2	-5.8	-5.1	-6.7	-6.6	-5.3	-7.8	-4.7	-7.3	-6.9	-6.3
Polyphenols	CID65552	-5.7	-6.8	-5	-4.9	-6.1	-5.9	-4.6	-6.5	-5.2	-7	-6.9	-4.7
Polyphenols	CID6623	-6.7	-7.7	-5.7	-5.7	-6.6	-6.1	-5.1	-8.6	-5.2	-6.8	-7.5	-5.9
Polyphenols	CID68066	-6.9	-8.2	-6	-5.3	-7.5	-7.3	-5.5	-8.3	-5.9	-8.1	-7.3	-6.3
Polyphenols	CID68310	-6.8	-6.6	-5.3	-5.2	-6.3	-5.9	-4.7	-6.8	-4.8	-6.8	-6.7	-5.8
Polyphenols	CID69301	-4.6	-5	-3.7	-3.7	-4.7	-4.5	-3.7	-5.3	-3.6	-5.2	-4.7	-4.4
Polyphenols	CID69505	-5.3	-5	-3.8	-4.5	-5.9	-4.6	-3.7	-5.5	-3.9	-5.4	-5.2	-4.5
Polyphenols	CID6950578	-6.2	-6.7	-5	-5.2	-5.9	-5.9	-4.8	-6.2	-4.5	-6.3	-6.6	-5.5
Polyphenols	CID69560	-5.2	-6.1	-4.2	-4.9	-6.1	-4.6	-4.4	-5.8	-4	-5.7	-5.6	-4.9
Polyphenols	CID6989	-5.8	-6.3	-4.5	-5	-5.8	-5	-4.4	-6.5	-4.5	-6.7	-5.7	-4.8
Polyphenols	CID6990	-5.6	-6.1	-4.4	-5.5	-6.3	-5.4	-4.3	-5.9	-4.3	-5.8	-5.4	-4.8
Polyphenols	CID7009555	-7.2	-7.6	-5.5	-5.7	-6.5	-6.5	-5.1	-7	-5.4	-7.6	-7.2	-5.9
Polyphenols	CID70133	-5.5	-6.4	-4.4	-5.2	-6.5	-4.9	-4.4	-6.4	-4.3	-6.4	-5.5	-4.9
Polyphenols	CID70135	-5.7	-6.3	-4.6	-5.5	-6.3	-5	-4.6	-6.6	-4.2	-6.1	-5.8	-5.2
Polyphenols	CID70164	-5.6	-5.6	-4.4	-4.5	-5.6	-5.6	-4.3	-6.1	-4.3	-5.5	-5.6	-5
Polyphenols	CID70825	-6.6	-6.8	-5.1	-5.4	-6.6	-5.6	-5	-7.8	-4.9	-6.3	-6.9	-5.5
Polyphenols	CID7144	-5.4	-5.6	-4.2	-4.9	-5.7	-5	-4	-5.7	-4.2	-5.7	-5.3	-4.7
Polyphenols	CID71629	-7.6	-7.9	-6	-6.2	-7.7	-7.9	-5.3	-7.9	-6.2	-8.7	-8	-6.3
Polyphenols	CID7172	-5.4	-5.9	-4.5	-5	-5.9	-5.3	-4.3	-5.7	-4.5	-6.1	-5.3	-5.1
Polyphenols	CID7175	-5.8	-6.4	-4.8	-4.8	-5.8	-5.1	-4.4	-6.1	-4.3	-6.3	-5.7	-4.9
Polyphenols	CID72277	-7.3	-8.6	-5.5	-5.7	-7.6	-6.9	-5	-7.8	-6	-8.5	-7.9	-6.3
Polyphenols	CID72300	-6.7	-8.2	-5.8	-5.7	-6.6	-6.1	-5.2	-7.3	-5.3	-7.9	-7	-6
Polyphenols	CID7311	-6.7	-6.6	-5	-5.3	-6.2	-5.3	-4.7	-7.6	-4.8	-6.3	-6.7	-5.5
Polyphenols	CID73160	-7.3	-8.4	-6.2	-5.9	-7.7	-7.1	-5.4	-8.4	-5.9	-8.8	-7.4	-6.1
Polyphenols	CID73384	-8.3	-8.2	-6.1	-6.1	-8	-7.6	-5.7	-9.9	-6.1	-9.1	-8.7	-7.9
Polyphenols	CID736681	-6.4	-6.3	-4.7	-5.1	-5.7	-5.8	-4.6	-6.6	-4.4	-6.5	-6.1	-5.1
Polyphenols	CID7428	-5.7	-5.9	-4.5	-5.1	-6.1	-6	-4.4	-6	-4.7	-6.2	-5.7	-5.3
Polyphenols	CID7456	-5.3	-6	-4.4	-4.9	-5.5	-4.7	-4.2	-5.8	-4	-6.2	-5.6	-4.7
Polyphenols	CID7469	-5.4	-6	-4.5	-5	-6.1	-4.6	-4.2	-5.8	-4.1	-6.1	-5.4	-4.7
Polyphenols	CID77547	-5.9	-6.3	-4.6	-5.1	-5.9	-5.6	-4.4	-6.2	-4.4	-6	-5.7	-5.2
Polyphenols	CID81338	-5.8	-6.5	-4.5	-5.3	-6	-4.9	-4.6	-6.6	-4.4	-6.1	-5.8	-4.7
Polyphenols	CID82452	-5.4	-6	-4.4	-4.8	-5.5	-4.8	-4.3	-5.9	-4.9	-6.6	-5.6	-4.7
Polyphenols	CID82755	-5.6	-6.1	-4.3	-5.1	-6.2	-5.5	-4.6	-5.7	-4.3	-5.7	-5.8	-4.9
Polyphenols	CID836	-6.4	-6.7	-5	-5.4	-6.2	-6.3	-5	-6.3	-4.8	-6.5	-6.4	-5.5
Polyphenols	CID8434	-5.4	-6.1	-4.5	-4.8	-5.8	-4.9	-4.3	-6.1	-4.1	-6.4	-5.8	-4.9
Polyphenols	CID8487	-5.3	-6	-4.2	-4.9	-6	-4.8	-4.5	-6	-4	-5.7	-5.7	-4.8
Polyphenols	CID85782	-5.8	-6.5	-4.8	-5.5	-6.1	-6	-4.4	-6	-4.6	-6.4	-5.8	-5.5
Polyphenols	CID8655	-5.3	-5.1	-4.3	-4.5	-5.3	-5.3	-4.2	-5.8	-4.1	-5.6	-5.2	-4.7
Polyphenols	CID86957	-5.8	-6.1	-4.9	-5.4	-6.2	-5.9	-4.5	-6	-4.3	-6.2	-5.7	-5.4
Polyphenols	CID873	-5.8	-6.1	-4.8	-5.2	-6	-5.7	-4.7	-5.9	-4.6	-6.7	-5.9	-4.9
Polyphenols	CID89472	-7.2	-8	-5.6	-5.8	-6.8	-6.5	-5.3	-8.7	-5.2	-7.6	-7.4	-6
Polyphenols	CID9015	-4.7	-5.2	-4.1	-4.6	-5.3	-4.3	-3.9	-5.2	-4	-5.2	-5	-4.2
Polyphenols	CID903	-6.7	-7.5	-5.1	-5.5	-6.8	-6.3	-5.2	-7.8	-5.2	-7.1	-6.8	-5.9
Polyphenols	CID9061	-6.4	-7.2	-4.7	-5.1	-6.1	-5.3	-4.7	-6.6	-4.6	-6.4	-6.4	-5.7
Polyphenols	CID9064	-7.2	-8.5	-5.8	-6	-7.4	-7.2	-5.6	-7.9	-5.9	-8.6	-7.7	-6.1
Polyphenols	CID91	-6.2	-6.6	-4.5	-4.9	-6.1	-5.4	-4.8	-6	-4.4	-6.9	-6.4	-5.2
Polyphenols	CID92729	-6.4	-7.8	-5.1	-4.9	-5.5	-6.5	-4.5	-8.3	-5.3	-9.3	-6.2	-5.8
Polyphenols	CID9307	-6.4	-6.4	-5	-5.3	-6.3	-6.3	-5	-6.3	-4.6	-6.2	-6.2	-5.5
Polyphenols	CID9378	-5.8	-6.3	-4.7	-5.2	-5.9	-5.9	-5.1	-6.1	-4.7	-6.4	-6.2	-5.5
Polyphenols	CID94378	-6.3	-7.5	-5.3	-4.7	-6.1	-5.6	-4.2	-6.9	-4.3	-7.1	-6.3	-4.5
Polyphenols	CID951	-5.7	-6.2	-4.6	-5.2	-6	-5.8	-4.2	-5.9	-4.4	-6	-5.8	-5.3
Polyphenols	CID95687	-6.3	-6.6	-4.9	-5.2	-6	-6	-5	-6.5	-4.9	-6.4	-6.1	-5.5
Polyphenols	CID96384	-6.1	-6.6	-5	-5.7	-6.2	-5.6	-4.8	-6	-4.3	-6.6	-6	-5.3
Polyphenols	CID97226	-7.7	-9.4	-7.2	-6.2	-7.5	-7.5	-6	-9.4	-6.8	-9.4	-7.4	-6.9
Polyphenols	CID9798666	-7.4	-8.4	-6.2	-5.8	-7.3	-7.4	-5.4	-8	-6.2	-8.6	-7.6	-6.2
Polyphenols	CID9882981	-7.2	-8.4	-6.2	-5.7	-7.5	-7.2	-5.3	-8.5	-5.9	-8.9	-7.6	-6
Polyphenols	CID99622	-5.6	-5.8	-4.6	-5.1	-6	-5.9	-4.3	-6.1	-4.4	-6	-5.8	-5.3
Terpenoids	CID10017708	-7.6	-8.8	-6.2	-5.5	-8	-6.8	-6	-9.3	-5.9	-8.9	-7.4	-6.8
Terpenoids	CID101977	-5.7	-5.5	-4.2	-4.2	-5.7	-4.5	-4.6	-5.4	-4.1	-6.1	-5.5	-4.2
Terpenoids	CID11105550	-6	-6.2	-4.2	-4.4	-5.6	-4.7	-4.7	-6.1	-4.4	-6.5	-5.6	-4.9
Terpenoids	CID11116492	-5.7	-6.3	-4.5	-4.5	-5.4	-5	-4.2	-5.4	-4.3	-6	-5.7	-5
Terpenoids	CID11230	-5.8	-6.2	-4.3	-4.4	-5.6	-4.7	-4.6	-6.1	-4.3	-6.4	-5.8	-5.1
Terpenoids	CID11241545	-6.1	-6.8	-4.7	-4.2	-5.5	-5.3	-4.9	-6.8	-4.8	-7	-6.3	-4.5
Terpenoids	CID16401639	-7.4	-9.2	-6.3	-7.1	-7.8	-7.7	-5.8	-8.1	-6.1	-9	-8.2	-6.2
Terpenoids	CID16666	-5.6	-6	-4.4	-5.1	-6	-4.7	-4.2	-6.2	-4.2	-6.3	-5.4	-4.7
Terpenoids	CID169511	-7.6	-8.5	-5.9	-5.4	-7.4	-7.4	-5	-7.4	-6.4	-9.2	-6.2	-5.9
Terpenoids	CID24721373	-7.5	-10.1	-6.5	-6.4	-8	-8.6	-5.8	-7.8	-6.7	-8.6	-7.7	-7.4
Terpenoids	CID261491	-6	-5.8	-4.3	-4.1	-5.7	-4.6	-4.5	-6.3	-4.3	-6.7	-5.9	-4.8
Terpenoids	CID3611	-6.4	-6.3	-5	-5.4	-6.2	-5.5	-5	-6.9	-4.5	-6.6	-6.2	-5.2
Terpenoids	CID439514	-7.5	-7.9	-5.8	-6.1	-7.2	-7.3	-5.8	-8.2	-6.1	-8.3	-7.4	-6.1
Terpenoids	CID442501	-5.9	-6.1	-4.3	-5.2	-5.7	-4.8	-4.5	-6.4	-4.4	-6.4	-5.9	-4.9
Terpenoids	CID444637	-5.9	-6.4	-4	-3.7	-5.7	-4.6	-3.9	-6.2	-4.3	-7.3	-6.4	-4.7
Terpenoids	CID5270628	-8.2	-10	-7.2	-5.5	-7.3	-7.3	-6.1	-8.8	-6.5	-7.7	-7.9	-6.6
Terpenoids	CID5318517	-7	-8.7	-6.1	-5.5	-6.8	-6.7	-5.6	-8	-5.7	-8.8	-7	-6.2
Terpenoids	CID53297356	-7.3	-7.4	-5.8	-5.5	-7	-6.8	-5.3	-7.2	-6.1	-8.1	-7	-6.2
Terpenoids	CID54580480	-7.6	-9.1	-6.7	-6.5	-7.9	-7.9	-6.9	-7.3	-6.2	-7.8	-6.9	-7.1
Terpenoids	CID638072	-5.9	-8.4	-4.5	-4.5	-5.3	-4.9	-4.2	-8	-4.5	-8.8	-6.7	-5.1
Terpenoids	CID6431151	-6.4	-6.6	-4.6	-4.5	-6.3	-5.2	-4.4	-7.6	-4.8	-6.3	-6	-5.3
Terpenoids	CID65035	-8	-9.3	-6	-5.9	-7.1	-7.5	-5	-8.8	-5.7	-8.7	-7.3	-6.4
Terpenoids	CID6549	-5.5	-5.6	-4	-4.2	-5	-4.5	-4	-5.6	-4.3	-5.9	-5.3	-4.5
Terpenoids	CID71307451	-8	-8.2	-6.2	-6	-7.2	-7.2	-5.4	-7.7	-6.4	-8.9	-7.4	-6.2
Terpenoids	CID8842	-5.5	-5.3	-4.2	-3.9	-5.8	-4.6	-3.9	-5.5	-4	-6	-5.4	-4.1
Terpenoids	CID91457	-7.1	-7.5	-5.5	-5.5	-7	-5.9	-5.1	-7.6	-6	-7.3	-6.6	-5.9
Terpenoids	CID92043450	-7.6	-7.8	-6	-6.1	-7.7	-7.4	-5.5	-7.5	-6.4	-7.8	-7.4	-6.2
Terpenoids	CID9823887	-7.7	-8.2	-5.9	-6.2	-7.6	-7.5	-6.6	-8.3	-6.3	-9.1	-7.8	-6.6
Polyphenols&Terpenoids	CID10364	-6	-6.3	-4.3	-5.1	-5.9	-5.2	-4.7	-6.6	-4.3	-6.6	-5.8	-4.7
Polyphenols&Terpenoids	CID5281788	-7.3	-9.4	-6.2	-6.1	-7.5	-7.6	-6.4	-8.7	-6.6	-9.2	-8.1	-6.9
Polyphenols&Terpenoids	CID65126	-7.8	-8	-6.3	-5.5	-7.6	-7.1	-5.7	-8	-6.6	-7.9	-6.7	-5.6
Polyphenols&Terpenoids	CID70700401	-6.9	-8	-5.7	-5.7	-7	-7	-5.4	-7.1	-5.6	-7.6	-7.3	-5.9
Polyphenols&Terpenoids	CID93017	-7.6	-8.3	-6.1	-5.9	-8.2	-6.5	-5.6	-7.9	-5.7	-8	-7.5	-6.7
Steroids	CID11629473	-8.1	-8.9	-7.5	-6.5	-8.2	-9.6	-7.7	-7	-7.5	-8.4	-8.1	-7
Steroids	CID44584555	-6.7	-8.2	-6	-5.4	-7.3	-8.2	-5.6	-6.6	-6.1	-7.1	-7.2	-6.5
Steroids	CID78177919	-8.4	-10.3	-7.4	-6.6	-8.6	-8.2	-6.4	-8.6	-7.1	-9	-9.9	-6.8
Transcriptome	1-benzylimidazole	-5.5	-6.1	-4.4	-4.3	-5.3	-4.6	-4.4	-6.3	-4.3	-6.8	-5.8	-4.5
Transcriptome	3-Cl-AHPC	-7.6	-10.3	-6.7	-6	-7.2	-7.3	-6.3	-9.6	-6.4	-9.4	-7.2	-7.4
Transcriptome	5-fluorocytosine	-4.9	-5.2	-4	-4.4	-5.4	-5.1	-3.8	-5	-3.8	-5	-5.5	-4.9
Transcriptome	amonafide	-7.3	-8	-5.6	-6.1	-7.6	-6.4	-5.5	-8.5	-5.1	-7.4	-7.5	-5.7
Transcriptome	balsalazide	-6.7	-8.9	-6.3	-5.8	-7.7	-7.8	-5.6	-8.1	-5.9	-8.7	-6.8	-6.2
Transcriptome	BJM-ctd2-9	-6.8	-9.6	-6.6	-5.7	-6.9	-6.6	-6.2	-9.1	-6	-9.6	-8	-6.8
Transcriptome	BRD-K02558072	-5.6	-6.3	-5	-4.5	-6.1	-6	-4.6	-6.5	-4.8	-6.5	-6	-4.8
Transcriptome	BRD-K09191212	-7.5	-12	-6.8	-6.3	-8.1	-8	-6.9	-9.4	-7.4	-10.5	-7.9	-7.5
Transcriptome	BRD-K15916856	-6.3	-8.2	-5.4	-4.2	-7.3	-6.7	-5	-6.5	-5.6	-7.7	-7.1	-5.7
Transcriptome	BRD-K77480336	-7.2	-9.4	-6.6	-6	-7.8	-7.8	-5.9	-9.3	-6	-9	-7.9	-7.1
Transcriptome	BRD-K81795824	-7.9	-10.4	-7.3	-6.7	-8	-8	-6.8	-9.6	-6.4	-10.7	-8.2	-7.8
Transcriptome	C-646	-7.6	-9.6	-6.9	-7.3	-8.9	-8.4	-7.6	-9	-6.9	-10.7	-7.9	-6.8
Transcriptome	CMPD-1	-7.5	-9.9	-6.1	-5.6	-7.2	-7.1	-6.4	-9.4	-6.9	-10.1	-8.4	-7.2
Transcriptome	cyclosporin-a	-9.2	-10	-7.4	-7.1	-8.2	-8.3	-8.7	-8.4	-7.1	-6.2	-7.7	-7.8
Transcriptome	danazol	-7.1	-8.5	-6.2	-5.7	-7.2	-7	-6	-8.3	-6.1	-8.7	-7.2	-6.6
Transcriptome	exemestane	-7.3	-8.8	-6.9	-6	-8	-7	-5.9	-8	-6.5	-8.7	-7.9	-6.9
Transcriptome	idarubicin	-8	-9.5	-7.1	-6.5	-8.3	-8.2	-6.4	-10	-6.7	-9.3	-8	-6.5
Transcriptome	III606050	-7.4	-10.5	-6.9	-6.4	-9	-9	-6.4	-11.7	-6.7	-11.6	-10	-7.1
Transcriptome	irinotecan	-9.1	-10.9	-7.6	-6.8	-8.8	-9	-7.5	-9.3	-7.3	-10.4	-8.7	-7.1
Transcriptome	L-755507	-6.9	-9.6	-6.4	-6.8	-7.7	-7.8	-6.7	-9.1	-5.8	-9.6	-8.5	-7.5
Transcriptome	LDN-193189	-8	-12.1	-7.2	-6.3	-8.2	-8.2	-6.6	-9.8	-6.8	-10.2	-7.9	-7.6
Transcriptome	mefexamide	-5.3	-6.7	-4.9	-4.3	-5.6	-5.3	-4.5	-6.4	-4.7	-6.9	-6.2	-4.9
Transcriptome	Milciclib	-7.1	-9.1	-6.9	-5.8	-7.7	-8.2	-6.2	-9.1	-6.6	-8.7	-7.4	-6.7
Transcriptome	mirtazapine	-8.1	-8	-5.9	-5.8	-7.4	-6.8	-5.6	-8.6	-5.8	-8.3	-7.8	-5.8
Transcriptome	Norethindrone	-6.3	-8.3	-6	-5.6	-6.5	-6.8	-5.7	-8.2	-5.8	-8.3	-7.3	-6.3
Transcriptome	oxymetholone	-6.7	-9.6	-6.6	-5.5	-7.7	-7.2	-5.9	-9.2	-6.3	-8.5	-7.5	-6.9
Transcriptome	paroxetine	-7.2	-7.8	-5.7	-5.9	-7.8	-6.9	-4.8	-9.2	-5.6	-8.1	-8.4	-5.9
Transcriptome	PD-0325901	-7.1	-7.8	-5.8	-6	-6.8	-7.4	-5.1	-8.5	-6.1	-8.3	-7.4	-5.9
Transcriptome	PHA-793887	-6.7	-8.6	-6.2	-5.4	-6.9	-7	-5.5	-7.5	-6.1	-9.6	-6.5	-6
Transcriptome	PI-103	-7.5	-10.4	-6.8	-6.6	-8.9	-7.7	-6.4	-9.1	-7	-9.5	-7.4	-6.7
Transcriptome	pralatrexate	-7.3	-9.5	-6.4	-6	-8.5	-8.1	-6.2	-8.9	-6.3	-9.3	-7.3	-6.5
Transcriptome	retinyl	-6.5	-8.1	-6	-5.3	-6.1	-6.2	-5.3	-8.3	-5.6	-8	-7.3	-6.4
Transcriptome	rilmenidine	-5.8	-5.9	-4.2	-4.5	-6	-4.6	-4.4	-5.5	-4.2	-6.5	-5.6	-4.9
Transcriptome	rociletinib	-7.8	-11	-7.5	-5.9	-8.7	-8.6	-6.6	-8.9	-6.5	-8.9	-8.5	-6.7
Transcriptome	SB-225002	-6.4	-7.8	-5.7	-5.8	-8.1	-6.9	-5.2	-7.6	-6	-8.7	-6.4	-6.2
Transcriptome	sirolimus	-10.2	-14.5	-9.8	-8.5	-11.3	-11.3	-8.9	-11.1	-8.8	-9.8	-12.4	-9
Transcriptome	taxifolin	-7.2	-8.4	-5.9	-6.1	-7.8	-7.7	-5.7	-8.2	-6	-8.7	-7.9	-6.5
Transcriptome	zileuton	-6.8	-7.4	-5.5	-5.4	-6.4	-6.7	-5.3	-7.1	-5.3	-7.4	-6.9	-5.9
GDSC	Afatinib	-7.1	-9.3	-6.3	-6.3	-7.1	-7.5	-6	-8.4	-6.3	-9.4	-7.1	-6.4
GDSC	AZD2014	-8.6	-9.8	-7.4	-7.2	-8.1	-8	-6.5	-9.8	-7	-9	-7.9	-7.2
GDSC	AZD7762	-7.5	-9.1	-6.4	-6	-7.8	-7.9	-5.9	-8.6	-6.5	-9	-7	-6.9
GDSC	BMS.536924	-6.9	-9.9	-6.1	-6.3	-8	-7.9	-7	-9.8	-6.7	-10.3	-8.6	-6
GDSC	Cytarabine	-6.1	-6.2	-4.6	-5.2	-6.6	-6.1	-4.4	-6.3	-4.9	-6.9	-6.3	-6.2
GDSC	Dactolisib	-8.5	-11.6	-7.8	-6.3	-8	-7.8	-6.2	-10.5	-7.1	-10.1	-7.9	-6.7
GDSC	Docetaxel	-7.8	-8.6	-6.2	-5.3	-7.5	-6.8	-6.1	-7.5	-5.9	-6.2	-7.7	-6
GDSC	Foretinib	-7.2	-10.6	-7.1	-6.3	-8.1	-8.1	-6.7	-8.5	-6.5	-11	-6.9	-7.1
GDSC	Gemcitabine	-6.7	-6.4	-5.6	-5.1	-6.6	-6.6	-4.9	-7.5	-5.2	-7.6	-7	-6.7
GDSC	Luminespib	-7.5	-9.4	-6.5	-5.6	-7.6	-7.7	-5.8	-8.9	-6.5	-9.4	-8.4	-6.5
GDSC	Navitoclax	-6.9	-10.3	-7.2	-6.7	-6.9	-7.7	-5.7	-8.8	-6	-11	-7.5	-5.7
GDSC	Obatoclax.Mesylate	-7.8	-9.8	-6.5	-6.9	-7.5	-7.6	-6.1	-8.8	-5.9	-8.9	-7.3	-6.5
GDSC	PD0325901	-7.7	-7.7	-5.8	-5.3	-6.8	-7.5	-5.1	-8.4	-6.1	-8.3	-7.1	-5.5
GDSC	Pictilisib	-8.2	-11.1	-8	-6.7	-8.4	-8.6	-7	-10.2	-6.5	-10.2	-7.6	-7.4
GDSC	Sepantronium	-7.4	-8.3	-6.4	-5.4	-6.8	-6.9	-5.6	-8.5	-5.6	-8.7	-7.3	-5.1
GDSC	Trametinib	-7.6	-10.6	-6.7	-5.9	-8	-8	-6.5	-8.9	-6.4	-8.7	-8.1	-5.8
GDSC	Vinblastine	-6.6	-7.6	-6.1	-4.4	-7.2	-7.1	-5	-5.5	-5.5	-5.3	-6	-4.7
GDSC	Vinorelbine	-7	-7.4	-5.3	-5.1	-7	-7	-5.3	-7.1	-6.2	-6.7	-7.4	-5.2
GDSC	Vorinostat	-6.9	-7.2	-5.3	-5.1	-6.8	-5.9	-4.9	-7	-5.4	-7.8	-7	-5.7
NP*	Celastrol	-7.4	-9.3	-7.1	-6.8	-8	-8	-7.3	-7.8	-7.1	-7.1	-7.5	-7
NP	Luteolin	-6.9	-8.7	-6.1	-6.4	-7.9	-7.8	-5.3	-8.9	-6.4	-8.6	-8.3	-6.5
NP	Menthol	-5.6	-6	-4.4	-5.1	-6	-4.7	-4.1	-6.2	-4.2	-6.3	-5.4	-4.7
NP	Testosterone	-6.6	-8.7	-6.4	-5.8	-7.6	-6.6	-6.1	-8.4	-6.1	-8.6	-7.3	-6.8
*NP: Network pharmacology
